# Supplementary material for: Dietary Patterns and New-Onset Diabetes Mellitus in Southwest China: A Prospective Cohort Study in the China Multi-Ethnic Cohort (CMEC)
Source: Nutrients. 2024 May 27;16(11):1636. doi: 10.3390/nu16111636 (PMC11174084; doi:10.3390/nu16111636)
Supplement: Supplementary file 1 [file nutrients-16-01636-s001.zip]

Archive with 1 entries (1 files):
- nutrients-3004130-supplementary.pdf
